# Supplementary material for: Adherence to self-care practices and associated factors among heart failure patients in Ethiopia: A systematic review and meta-analysis
Source: PLoS One. 2023 Aug 23;18(8):e0288824. doi: 10.1371/journal.pone.0288824 (PMC10446213; doi:10.1371/journal.pone.0288824)
Supplement: S1 Data — (XLSX) [file pone.0288824.s002.xlsx]

## Sheet: Sheet1
Authors	magnitude	semagnitude	log magnitude	selogmagnitude	Publication year
Belayneh et al	32.9	13.5634	1.5172	3.52866	2022
Almaz et al	53.6	14.3963	1.72916	3.76305	2022
Negese et al	17.4	10.9439	1.24055	3.19526	2015
Getahun et al	51.2	14.4296	1.70927	3.74172	2021
Aemiro et al	32.7	13.5422	1.51455	3.52563	2022
Bethlehem et al	28	12.9615	1.44716	3.44748	2021
Enu et al	34.1	13.6845	1.53275	3.54643	2022
Jemal et al	40.8	14.1873	1.61066	3.634	2014
Temesgen et al	50	14.4338	1.69897	3.73062	2022
Tsegu et al	45.8	14.3827	1.66087	3.68926	2020
Mohammed et al	22.3	12.0163	1.3483	3.32932	2019
