# Supplementary material for: Adherence to self-care practices and associated factors among heart failure patients in Ethiopia: A systematic review and meta-analysis
Source: PLoS One. 2023 Aug 23;18(8):e0288824. doi: 10.1371/journal.pone.0288824 (PMC10446213; doi:10.1371/journal.pone.0288824)
Supplement: S2 Data — (XLSX) [file pone.0288824.s003.xlsx]

## Sheet: Sheet1
Authors	Factors	AOR	LCL	UCL	LogLCL	LogUCL	LogOR	selog OR
Belayneh et al	Knowledge on heart failure	3.57	1.56	8.33	0.444686	2.11986	1.27257	0.427341
Negese et al	Knowledge on heart failure	37.69	13.43	105.75	2.59749	4.66108	3.62939	0.526425
Aemiro et al	Knowledge on heart failure	3.95	1.56	9.95	0.444686	2.29757	1.37372	0.472675
Bethlehem et al	Knowledge on heart failure	3.58	2.23	5.79	0.802002	1.75613	1.27536	0.243401
Enu et al	Knowledge on heart failure	3.23	1.48	7.05	0.392042	1.95303	1.17248	0.398211
Jemal et al	Knowledge on heart failure	9.39	4.01	21.99	1.38879	3.09059	2.23965	0.434132
Tsegu et al	Knowledge on heart failure	6.49	3.52	11.94	1.25846	2.47989	1.87026	0.31159
Mohammed et al	Knowledge on heart failure	2.49	1.276	5.14	0.24373	1.63705	0.912283	0.35544
Jemal et al	Lack of depression	2.14	1.17	3.93	0.157004	1.36864	0.760806	0.309091
Belayneh et al	Lack of depression	6.1	1.92	19.37	0.652325	2.96373	1.80829	0.589643
Almaz et al	Social support	0.07	0.03	0.15	-3.50656	-1.89712	-2.65926	0.410571
Belayneh et al	Social support	3.57	1.56	8.33	0.444686	2.11986	1.27257	0.427341
Tsegu et al	Social support	2.34	1.32	4.18	0.277632	1.43031	0.850151	0.294051
Belayneh et al	Higher level of education	6.17	1.22	31.25	0.198851	3.44202	1.8197	0.827339
Tsegu et al	Higher level of education	2.55	1.08	6.01	0.076961	1.79342	0.936093	0.437873
Almaz et al	Treatment with Digitalis	0.11	0.05	0.24	-2.99573	-1.42712	-2.20727	0.400157
Jemal et al	Treatment with Digitalis	6.92	2.97	16.14	1.08856	2.7813	1.93442	0.431821
Bethlehem et al	Lack of co-morbidity	1.62	1.07	2.62	0.0676586	0.963174	0.482426	0.228448
Jemal et al	Lack of co-morbidity	3.904	1.97	7.76	0.678034	2.04898	1.362	0.349732
Tsegu et al	Lack of co-morbidity	5.01	2.71	9.29	0.996949	2.22894	1.61144	0.314283
Mohammed et al	Lack of co-morbidity	2.57	1.28	5.14	0.24686	1.63705	0.943906	0.354641
Aemiro et al	Advanced NYHA class	6.3	1.01	39.22	0.00995033	3.66919	1.84055	0.933479
Enu et al	Advanced NYHA class	2.35	1.18	4.7	0.165514	1.54756	0.854415	0.352563
Jemal et al	Duration of heart failure less than 1 year	0.35	0.045	0.198	-3.10109	-1.61949	-1.04982	0.37796
Tsegu et al	Duration of heart failure less than 1 year	0.38	0.22	0.68	-1.51413	-0.385662	-0.967584	0.287874
Getahun et al	Femal sex	0.186	0.096	0.36	-2.34341	-1.02165	-1.68201	0.337183
Aemiro et al	Femal sex	4.66	1.58	13.67	0.457425	2.6152	1.53902	0.550454
